# Supplementary material for: Structural and Computational Study of the GroEL–Prion Protein Complex
Source: Biomedicines. 2021 Nov 9;9(11):1649. doi: 10.3390/biomedicines9111649 (PMC8615626; doi:10.3390/biomedicines9111649)
Supplement: Supplementary file 1 [file biomedicines-09-01649-s001.zip]

Archive with 1 entries (1 files):
- biomedicines-1421495-supplementary.pdf
